# Supplementary material for: Who or what is to blame? Examining sociodemographic relationships to beliefs about causes, control, and responsibility for cancer and chronic disease prevention in Alberta, Canada
Source: BMC Public Health. 2021 Jun 2;21:1047. doi: 10.1186/s12889-021-11065-4 (PMC8173791; doi:10.1186/s12889-021-11065-4)
Supplement: Supplementary file 1 — Additional file 1. An additional table is available describing the variables and regression results included in each binary logistic regression model created for each survey question separated by imputed and complete case datasets. The file name is “BLR-Additional Table 1-BMC.xlsx” and it titled “Logistic Regression Models”. [file 12889_2021_11065_MOESM1_ESM.xlsx]

## Sheet: Supplementary Tables
Additional Table 1. Logistic Regression Models
Participating in regular exercise is linked to cancer	Imputed Data					Participating in regular exercise is linked to cancer	Complete Case
	Estimate OR	Lower Bound CI	Upper Bound CI	P Value	holm.Corrected		Estimate OR	Lower Bound CI	Upper Bound CI	P Value	holm.Corrected
Age	0.996	0.988	1.003	0.262	0.628	Age	0.998	0.99	1.006	0.693	0.693
Education	0.704	0.55	0.901	0.005	0.03	Education	0.709	0.545	0.923	0.011	0.051
Gender	0.727	0.576	0.919	0.008	0.04	Gender	0.72	0.56	0.925	0.01	0.051
Health	0.783	0.558	1.099	0.157	0.628	Health	0.744	0.513	1.078	0.118	0.354
Household Income	1.206	0.914	1.592	0.186	0.628	Household Income	1.192	0.909	1.563	0.204	0.408
Maintaining a healthy body weight is linked to cancer	Imputed Data					Maintaining a healthy body weight is linked to cancer	Complete Case
	Estimate OR	Lower Bound CI	Upper Bound CI	P Value	holm.Corrected		Estimate OR	Lower Bound CI	Upper Bound CI	P Value	holm.Corrected
Age	0.995	0.988	1.003	0.197	0.591	Age	0.994	0.986	1.002	0.131	0.392
Education	0.626	0.489	0.801	0	0	Education	0.66	0.507	0.859	0.002	0.008
Household Income	1.063	0.81	1.396	0.66	0.66	Household Income	1.078	0.823	1.413	0.584	0.584
Population Centre	1.178	0.915	1.516	0.204	0.591	Population Centre	1.214	0.927	1.59	0.159	0.392
Smoking cigarettes is linked to cancer	Imputed Data					Smoking cigarettes is linked to cancer	Complete Case
	Estimate OR	Lower Bound CI	Upper Bound CI	P Value	holm.Corrected		Estimate OR	Lower Bound CI	Upper Bound CI	P Value	holm.Corrected
Age	0.997	0.965	1.03	0.847	1	Age	0.993	0.957	1.03	0.69	1
Employment	1.623	0.605	4.352	0.336	1	Employment	1.863	0.627	5.538	0.263	0.988
Gender	0.609	0.262	1.416	0.249	1	Gender	0.534	0.206	1.387	0.198	0.988
Health	0.32	0.136	0.755	0.009	0.081	Health	0.287	0.111	0.738	0.01	0.077
Household Income	4.306	1.421	13.048	0.01	0.081	Household Income	5.375	1.683	17.173	0.005	0.041
Household Size - 2 Person	3.766	1.15	12.333	0.029	0.203	Household Size - 2 Person	5.963	1.232	28.849	0.026	0.185
Household Size - 3 Person	3.409	0.487	23.864	0.216	1	Household Size - 3 Person	4.013	0.462	34.871	0.208	0.988
Household Size - 4+ Person	1.135	0.338	3.812	0.838	1	Household Size - 4+ Person	0.916	0.252	3.335	0.894	1
Population Centre	0.496	0.216	1.138	0.098	0.588	Population Centre	0.485	0.193	1.222	0.125	0.749
Using other tobacco products is linked to cancer	Imputed Data					Using other tobacco products is linked to cancer	Complete Case
	Estimate OR	Lower Bound CI	Upper Bound CI	P Value	holm.Corrected		Estimate OR	Lower Bound CI	Upper Bound CI	P Value	holm.Corrected
Age	1.002	0.979	1.026	0.867	1	Age	0.997	0.959	1.036	0.87	1
Education	0.591	0.258	1.354	0.213	1	Education	0.574	0.178	1.859	0.355	1
Employees	1.376	0.601	3.15	0.449	1	Employees	2.706	0.775	9.447	0.119	0.712
Gender	0.386	0.176	0.848	0.018	0.144	Gender	0.545	0.172	1.732	0.304	1
Health	0.394	0.177	0.878	0.023	0.161	Health	0.258	0.08	0.832	0.023	0.18
Household Income	2.77	1.14	6.73	0.025	0.161	Household Income	4.554	1.239	16.746	0.022	0.18
Provincial Vote - Centre	0.594	0.217	1.625	0.31	1	Provincial Vote - Centre	0.614	0.168	2.248	0.461	1
Provincial Vote - Left	1.742	0.48	6.313	0.396	1	Provincial Vote - Left	1.51145e+07	0	Inf	0.988	1
Drinking excessive alcohol is linked to cancer	Imputed Data					Drinking excessive alcohol is linked to cancer	Complete Case
	Estimate OR	Lower Bound CI	Upper Bound CI	P Value	holm.Corrected		Estimate OR	Lower Bound CI	Upper Bound CI	P Value	holm.Corrected
Education	0.83	0.6	1.147	0.259	1	Education	0.886	0.572	1.372	0.588	1
Federal Vote - Centre	1.473	0.708	3.064	0.299	1	Federal Vote - Centre	1.215	0.497	2.972	0.67	1
Federal Vote - Left	1.054	0.428	2.592	0.909	1	Federal Vote - Left	0.876	0.276	2.778	0.822	1
Gender	0.505	0.368	0.694	0	0	Gender	0.523	0.339	0.807	0.003	0.031
Health	0.829	0.544	1.264	0.384	1	Health	0.964	0.527	1.764	0.905	1
Household Income	1.231	0.874	1.735	0.234	1	Household Income	1.379	0.879	2.163	0.162	1
Population centre	1.22	0.874	1.703	0.243	1	Population centre	0.961	0.621	1.487	0.858	1
Provincial Vote-Centre	0.774	0.354	1.693	0.521	1	Provincial Vote-Centre	1.228	0.434	3.478	0.699	1
Provincial Vote-Left	1.826	0.845	3.944	0.125	1	Provincial Vote-Left	2.581	0.981	6.79	0.055	0.437
Where a person works is linked to cancer	Imputed Data					Where a person works is linked to cancer	Complete Case
	Estimate OR	Lower Bound CI	Upper Bound CI	P Value	holm.Corrected		Estimate OR	Lower Bound CI	Upper Bound CI	P Value	holm.Corrected
Age	1.017	1.004	1.029	0.008	0.08	Age	1.015	0.999	1.032	0.063	0.569
Education	0.811	0.568	1.157	0.248	0.966	Education	0.866	0.538	1.394	0.553	1
Employment	1.311	0.897	1.915	0.161	0.966	Employment	1.153	0.697	1.906	0.58	1
Federal Vote-Centre	1.844	0.761	4.47	0.175	0.966	Federal Vote-Centre	1.244	0.457	3.386	0.669	1
Federal Vote-Left	4.588	1.422	14.808	0.011	0.099	Federal Vote-Left	3.423	0.809	14.477	0.094	0.755
Gender	0.856	0.606	1.208	0.375	0.966	Gender	0.91	0.579	1.431	0.682	1
Population Centre	1.341	0.914	1.967	0.133	0.931	Population Centre	1.317	0.801	2.167	0.278	1
Provincial Vote-Centre	0.668	0.251	1.778	0.418	0.966	Provincial Vote-Centre	0.954	0.303	3.01	0.937	1
Provincial Vote-Left	0.581	0.237	1.423	0.233	0.966	Provincial Vote-Left	0.751	0.266	2.116	0.587	1
Where a person goes to school is linked to cancer	Imputed Data					Where a person goes to school is linked to cancer	Complete Case
	Estimate OR	Lower Bound CI	Upper Bound CI	P Value	holm.Corrected		Estimate OR	Lower Bound CI	Upper Bound CI	P Value	holm.Corrected
Employment	1.154	0.893	1.492	0.274	0.548	Employment	1.196	0.91	1.571	0.199	0.597
Gender	0.683	0.534	0.875	0.003	0.012	Gender	0.719	0.553	0.936	0.014	0.056
Health	1.317	0.94	1.846	0.109	0.327	Health	1.196	0.829	1.726	0.338	0.676
Household Income	0.963	0.738	1.258	0.784	0.784	Household Income	0.954	0.722	1.261	0.742	0.742
Eating a healthy balanced diet is linked to cancer	Imputed Data					Eating a healthy balanced diet is linked to cancer	Complete Case
	Estimate OR	Lower Bound CI	Upper Bound CI	P Value	holm.Corrected		Estimate OR	Lower Bound CI	Upper Bound CI	P Value	holm.Corrected
Education	0.813	0.636	1.038	0.097	0.485	Education	0.885	0.682	1.15	0.362	0.415
Employment	1.223	0.958	1.561	0.107	0.485	Employment	1.181	0.912	1.53	0.207	0.415
Gender	0.86	0.681	1.087	0.207	0.621	Gender	0.777	0.605	0.998	0.048	0.193
Health	0.809	0.581	1.127	0.21	0.621	Health	0.761	0.532	1.091	0.137	0.411
Household Income	1.54	1.171	2.026	0.002	0.012	Household Income	1.487	1.134	1.95	0.004	0.021
Eating sufficient servings of fruits and vegetables is linked to cancer	Imputed Data					Eating sufficient servings of fruits and vegetables is linked to cancer	Complete Case
	Estimate OR	Lower Bound CI	Upper Bound CI	P Value	holm.Corrected		Estimate OR	Lower Bound CI	Upper Bound CI	P Value	holm.Corrected
Education	0.694	0.545	0.884	0.003	0.012	Education	0.692	0.534	0.898	0.006	0.017
Employment	0.918	0.721	1.169	0.487	0.974	Employment	0.937	0.724	1.213	0.623	0.623
Household Income	1.262	0.952	1.674	0.105	0.315	Household Income	1.307	1	1.709	0.05	0.1
Exposure to tobacco smoke is linked to cancer	Imputed Data					Exposure to tobacco smoke is linked to cancer	Complete Case
	Estimate OR	Lower Bound CI	Upper Bound CI	P Value	holm.Corrected		Estimate OR	Lower Bound CI	Upper Bound CI	P Value	holm.Corrected
Education	0.634	0.33	1.218	0.171	0.855	Education	0.744	0.311	1.78	0.506	1
Federal Vote-Centre	1.415	0.276	7.262	0.675	0.912	Federal Vote-Centre	1.163	0.188	7.212	0.871	1
Federal Vote-Left	0.296	0.063	1.396	0.123	0.738	Federal Vote-Left	0.479	0.049	4.642	0.525	1
Health	0.669	0.315	1.421	0.296	0.888	Health	0.744	0.242	2.284	0.605	1
Provincial Vote-Centre	0.541	0.107	2.741	0.456	0.912	Provincial Vote-Centre	0.981	0.125	7.694	0.986	1
Provincial Vote-Left	2.855	0.539	15.12	0.216	0.864	Provincial Vote-Left	3.023	0.381	23.983	0.295	1
Smoking marijuana is linked to cancer	Imputed Data					Smoking marijuana is linked to cancer	Complete Case
	Estimate OR	Lower Bound CI	Upper Bound CI	P Value	holm.Corrected		Estimate OR	Lower Bound CI	Upper Bound CI	P Value	holm.Corrected
Age	1.018	1.008	1.028	0	0	Age	1.019	1.006	1.033	0.005	0.046
Education	0.719	0.538	0.959	0.025	0.2	Education	0.785	0.525	1.173	0.237	1
Employment	0.789	0.583	1.067	0.124	0.496	Employment	0.939	0.617	1.429	0.768	1
Federal Vote-Centre	0.479	0.258	0.888	0.02	0.18	Federal Vote-Centre	0.536	0.253	1.137	0.104	0.834
Federal Vote-Left	0.464	0.223	0.964	0.04	0.28	Federal Vote-Left	0.699	0.266	1.836	0.467	1
Health	0.727	0.499	1.058	0.096	0.48	Health	0.704	0.412	1.204	0.2	1
Household Income	1.029	0.75	1.41	0.861	1	Household Income	1.185	0.78	1.8	0.427	1
Provincial Vote-Centre	0.891	0.455	1.746	0.737	1	Provincial Vote-Centre	1.048	0.446	2.463	0.915	1
Provincial Vote-Left	1.511	0.806	2.834	0.197	0.591	Provincial Vote-Left	1.396	0.64	3.048	0.402	1
Residing near industrial facilities is linked to cancer	Imputed Data					Residing near industrial facilities is linked to cancer	Complete Case
	Estimate OR	Lower Bound CI	Upper Bound CI	P Value	holm.Corrected		Estimate OR	Lower Bound CI	Upper Bound CI	P Value	holm.Corrected
Age	1.013	1	1.026	0.057	0.342	Age	1.018	1	1.037	0.055	0.385
Education	0.674	0.444	1.024	0.065	0.342	Education	0.824	0.464	1.465	0.51	1
Federal Vote-Centre	3.493	1.117	10.922	0.032	0.224	Federal Vote-Centre	3.282	0.824	13.071	0.092	0.551
Federal Vote-Left	2.936	0.77	11.192	0.114	0.342	Federal Vote-Left	2.657	0.536	13.176	0.232	0.81
Gender	0.47	0.308	0.717	0	0	Gender	0.347	0.187	0.642	0.001	0.006
Household income	1.233	0.75	2.025	0.408	0.416	Household income	1.079	0.586	1.989	0.806	1
Provincial Vote-Centre	0.31	0.091	1.058	0.061	0.342	Provincial Vote-Centre	0.29	0.065	1.304	0.106	0.551
Provincial Vote-Left	0.479	0.152	1.51	0.208	0.416	Provincial Vote-Left	0.407	0.102	1.621	0.202	0.81
The neighborhood, town or city where a person lives is linked to cancer	Imputed Data					The neighborhood, town or city where a person lives is linked to cancer	Complete Case
	Estimate OR	Lower Bound CI	Upper Bound CI	P Value	holm.Corrected		Estimate OR	Lower Bound CI	Upper Bound CI	P Value	holm.Corrected
Age	1.003	0.994	1.012	0.505	0.744	Age	1	0.988	1.012	0.994	1
Education	0.788	0.606	1.025	0.075	0.3	Education	0.845	0.599	1.191	0.336	1
Employment	1.139	0.856	1.517	0.372	0.744	Employment	1.314	0.906	1.905	0.15	0.749
Federal Vote-Centre	0.657	0.364	1.184	0.161	0.483	Federal Vote-Centre	0.789	0.395	1.576	0.502	1
Federal Vote-Left	0.381	0.179	0.811	0.013	0.078	Federal Vote-Left	0.535	0.223	1.283	0.161	0.749
Gender	0.69	0.534	0.892	0.005	0.04	Gender	0.71	0.511	0.988	0.042	0.337
Provincial Vote-Centre	1.941	0.986	3.82	0.055	0.275	Provincial Vote-Centre	1.955	0.855	4.471	0.112	0.673
Provincial Vote-Left	2.347	1.243	4.432	0.009	0.063	Provincial Vote-Left	2.109	1.017	4.377	0.045	0.337
Most cancers are preventable	Imputed Data					Most cancers are preventable	Complete Case
	Estimate OR	Lower Bound CI	Upper Bound CI	P Value	holm.Corrected		Estimate OR	Lower Bound CI	Upper Bound CI	P Value	holm.Corrected
Age	0.991	0.984	0.999	0.019	0.114	Age	0.992	0.984	0.999	0.026	0.129
Educational	0.867	0.68	1.105	0.249	0.747	Educational	0.881	0.69	1.125	0.31	0.66
Gender	1.084	0.861	1.365	0.49	0.747	Gender	1.11	0.878	1.402	0.383	0.66
Health	0.79	0.562	1.111	0.176	0.704	Health	0.808	0.574	1.136	0.22	0.66
Population Centre	1.241	0.97	1.589	0.086	0.43	Population Centre	1.27	0.99	1.629	0.06	0.24
Cancer prevention only works for young people	Imputed Data					Cancer prevention only works for young people	Complete Case
	Estimate OR	Lower Bound CI	Upper Bound CI	P Value	holm.Corrected		Estimate OR	Lower Bound CI	Upper Bound CI	P Value	holm.Corrected
Federal Vote-Centre	0.939	0.254	3.469	0.925	1	Federal Vote-Centre	1.216	0.247	5.973	0.81	1
Federal Vote-Left	1.362	0.299	6.212	0.689	1	Federal Vote-Left	1.966	0.308	12.54	0.475	1
Gender	1.758	0.992	3.116	0.053	0.318	Gender	1.259	0.587	2.7	0.554	1
Household Income	0.611	0.338	1.103	0.102	0.51	Household Income	0.581	0.269	1.258	0.168	1
Provincial Vote-Centre	2.134	0.526	8.662	0.288	1	Provincial Vote-Centre	1.506	0.265	8.547	0.644	1
Provincial vote-Left	0.766	0.19	3.08	0.706	1	Provincial vote-Left	0.765	0.15	3.907	0.747	1
Cancer is just bad luck; it is not preventable	Imputed Data					Cancer is just bad luck; it is not preventable	Complete Case
	Estimate OR	Lower Bound CI	Upper Bound CI	P Value	holm.Corrected		Estimate OR	Lower Bound CI	Upper Bound CI	P Value	holm.Corrected
Age	1.004	0.993	1.015	0.484	0.73	Age	0.999	0.984	1.015	0.894	1
Education	1.222	0.887	1.685	0.22	0.66	Education	1.196	0.765	1.872	0.432	1
Employment	1.179	0.825	1.684	0.365	0.73	Employment	1.103	0.671	1.813	0.7	1
Federal Vote-Centre	0.257	0.108	0.612	0.002	0.016	Federal Vote-Centre	0.219	0.076	0.633	0.005	0.04
Federal Vote-Left	0.234	0.083	0.655	0.006	0.042	Federal Vote-Left	0.175	0.049	0.62	0.007	0.049
Gender	1.755	1.283	2.401	0	0	Gender	2.235	1.426	3.503	0	0.004
Household Income	0.664	0.463	0.954	0.027	0.135	Household Income	0.744	0.465	1.191	0.218	0.871
Provincial Vote-Centre	3.556	1.363	9.276	0.01	0.06	Provincial Vote-Centre	3.677	1.105	12.234	0.034	0.169
Provincial Vote-Left	2.501	1.033	6.057	0.042	0.168	Provincial Vote-Left	3.656	1.288	10.379	0.015	0.089
Cancer treatment is more important than prevention	Imputed Data					Cancer treatment is more important than prevention	Complete Case
	Estimate OR	Lower Bound CI	Upper Bound CI	P Value	holm.Corrected		Estimate OR	Lower Bound CI	Upper Bound CI	P Value	holm.Corrected
Age	1.013	1.004	1.022	0.004	0.032	Age	1.011	0.999	1.023	0.074	0.519
Education	1.192	0.921	1.543	0.181	1	Education	1.062	0.75	1.505	0.734	1
Employment	1.002	0.756	1.328	0.99	1	Employment	1.14	0.781	1.664	0.497	1
Federal Vote-Centre	0.82	0.438	1.535	0.533	1	Federal Vote-Centre	0.939	0.47	1.877	0.858	1
Federal Vote-Left	0.937	0.45	1.951	0.861	1	Federal Vote-Left	0.865	0.36	2.077	0.745	1
Gender	1.522	1.186	1.954	0.001	0.009	Gender	1.607	1.155	2.236	0.005	0.043
Household Income	0.691	0.518	0.921	0.012	0.084	Household Income	0.709	0.492	1.02	0.064	0.513
Provincial Vote-Centre	1.503	0.757	2.987	0.243	1	Provincial Vote-Centre	1.2	0.537	2.683	0.656	1
Provincial Vote-Left	0.871	0.464	1.637	0.666	1	Provincial Vote-Left	0.688	0.337	1.405	0.305	1
Most cancers are caused by genetics	Imputed Data					Most cancers are caused by genetics	Complete Case
	Estimate OR	Lower Bound CI	Upper Bound CI	P Value	holm.Corrected		Estimate OR	Lower Bound CI	Upper Bound CI	P Value	holm.Corrected
Education	1.078	0.847	1.373	0.542	0.542	Education	1.064	0.834	1.356	0.618	0.618
Employment	0.865	0.682	1.098	0.233	0.466	Employment	0.845	0.666	1.073	0.167	0.333
Health	1.336	0.959	1.862	0.087	0.348	Health	1.368	0.98	1.911	0.065	0.196
Alcohol problem - Cause is one’s own fault	Imputed Data					Alcohol problem - Cause is one’s own fault	Complete Case
	Estimate OR	Lower Bound CI	Upper Bound CI	P Value	holm.Corrected		Estimate OR	Lower Bound CI	Upper Bound CI	P Value	holm.Corrected
Education	1.225	0.955	1.572	0.11	0.66	Education	0.893	0.635	1.257	0.518	1
Federal Vote-Centre	0.633	0.373	1.076	0.091	0.637	Federal Vote-Centre	0.595	0.314	1.129	0.112	0.594
Federal Vote-Left	0.476	0.251	0.904	0.023	0.184	Federal Vote-Left	0.474	0.212	1.061	0.069	0.485
Gender	1.639	1.293	2.078	0	0	Gender	1.585	1.153	2.178	0.005	0.036
Household Income	0.864	0.662	1.127	0.279	1	Household Income	0.902	0.639	1.274	0.559	1
Population Centre	1.126	0.875	1.449	0.354	1	Population Centre	1.329	0.948	1.862	0.099	0.594
Provincial Vote-Centre	1.247	0.683	2.276	0.471	1	Provincial Vote-Centre	0.699	0.329	1.487	0.353	1
Provincial Vote-Left	1.108	0.641	1.917	0.713	1	Provincial Vote-Left	0.686	0.356	1.321	0.26	1
Alcohol problem - Cause is circumstances beyond one’s control	Imputed Data					Alcohol problem - Cause is circumstances beyond one’s control	Complete Case
	Estimate OR	Lower Bound CI	Upper Bound CI	P Value	holm.Corrected		Estimate OR	Lower Bound CI	Upper Bound CI	P Value	holm.Corrected
Education	1.25	0.951	1.643	0.11	0.66	Education	1.061	0.726	1.549	0.76	1
Federal Vote-Centre	1.007	0.543	1.867	0.983	0.983	Federal Vote-Centre	0.769	0.364	1.624	0.491	1
Federal Vote-Left	1.379	0.679	2.799	0.373	0.855	Federal Vote-Left	0.912	0.371	2.242	0.841	1
Health	1.261	0.88	1.807	0.206	0.824	Health	1.262	0.756	2.107	0.373	1
Household Income	0.732	0.549	0.976	0.033	0.264	Household Income	0.883	0.607	1.285	0.516	1
Population Centre	0.805	0.607	1.066	0.13	0.66	Population Centre	0.853	0.587	1.24	0.405	1
Provincial Vote-Centre	1.844	0.929	3.66	0.08	0.56	Provincial Vote-Centre	2.515	1.078	5.864	0.033	0.262
Provincial Vote-Left	1.411	0.749	2.657	0.285	0.855	Provincial Vote-Left	1.639	0.768	3.499	0.202	1
Alcohol problem – Individual’s responsibility to address	Imputed Data					Alcohol problem – Individual’s responsibility to address	Complete Case
	Estimate OR	Lower Bound CI	Upper Bound CI	P Value	holm.Corrected		Estimate OR	Lower Bound CI	Upper Bound CI	P Value	holm.Corrected
Employment	0.895	0.656	1.222	0.486	1	Employment	0.686	0.451	1.043	0.078	0.547
Federal Vote-Centre	0.699	0.357	1.365	0.293	1	Federal Vote-Centre	0.553	0.251	1.221	0.143	0.856
Federal Vote-Left	0.42	0.187	0.943	0.036	0.256	Federal Vote-Left	0.316	0.124	0.808	0.016	0.129
Gender	1.37	1.013	1.853	0.041	0.256	Gender	1.137	0.763	1.695	0.528	1
Health	0.695	0.465	1.037	0.075	0.375	Health	1.262	0.681	2.341	0.46	1
Population Centre	1.442	1.032	2.015	0.032	0.256	Population Centre	1.377	0.886	2.14	0.155	0.856
Provincial Vote-Centre	1.462	0.686	3.116	0.325	1	Provincial Vote-Centre	1.844	0.705	4.821	0.212	0.856
Provincial Vote-Left	1.02	0.509	2.044	0.955	1	Provincial Vote-Left	1.123	0.503	2.507	0.776	1
Alcohol problem – Society’s responsibility to address	Imputed Data					Alcohol problem – Society’s responsibility to address	Complete Case
	Estimate OR	Lower Bound CI	Upper Bound CI	P Value	holm.Corrected		Estimate OR	Lower Bound CI	Upper Bound CI	P Value	holm.Corrected
Education	0.778	0.592	1.022	0.072	0.432	Education	0.694	0.476	1.012	0.057	0.345
Employment	0.89	0.682	1.162	0.391	1	Employment	0.994	0.697	1.417	0.971	1
Federal Vote-Centre	0.837	0.44	1.593	0.587	1	Federal Vote-Centre	0.976	0.47	2.028	0.949	1
Federal Vote-Left	0.671	0.318	1.417	0.295	1	Federal Vote-Left	0.77	0.321	1.847	0.558	1
Household Income	1.061	0.79	1.425	0.694	1	Household Income	0.957	0.656	1.396	0.82	1
Provincial Vote-Centre	1.705	0.826	3.518	0.148	0.74	Provincial Vote-Centre	1.423	0.608	3.331	0.416	1
Provincial Vote-Left	3.288	1.685	6.416	0.001	0.007	Provincial Vote-Left	3.126	1.493	6.548	0.003	0.018
Tobacco problem - Cause is one’s own fault	Imputed Data					Tobacco problem - Cause is one’s own fault	Complete Case
	Estimate OR	Lower Bound CI	Upper Bound CI	P Value	holm.Corrected		Estimate OR	Lower Bound CI	Upper Bound CI	P Value	holm.Corrected
Education	1.275	0.972	1.673	0.079	0.355	Education	0.993	0.687	1.435	0.969	1
Federal Vote-Centre	0.468	0.265	0.828	0.009	0.054	Federal Vote-Centre	0.6	0.303	1.188	0.142	0.836
Federal Vote-Left	0.291	0.148	0.574	0	0	Federal Vote-Left	0.377	0.165	0.862	0.021	0.146
Gender	1.266	0.98	1.636	0.071	0.355	Gender	1.168	0.832	1.64	0.37	1
household Income	0.91	0.684	1.211	0.518	1	household Income	1.156	0.802	1.665	0.438	1
Provincial Vote-Centre	1.085	0.568	2.073	0.805	1	Provincial Vote-Centre	0.554	0.254	1.212	0.139	0.836
Provincial Vote-Left	1.343	0.75	2.403	0.32	0.96	Provincial Vote-Left	0.786	0.392	1.574	0.496	1
Tobacco problem - Cause is circumstances beyond one’s control	Imputed Data					Obesity problem - Cause is circumstances beyond one’s control	Complete Case
	Estimate OR	Lower Bound CI	Upper Bound CI	P Value	holm.Corrected		Estimate OR	Lower Bound CI	Upper Bound CI	P Value	holm.Corrected
Education	1.334	0.979	1.817	0.068	0.34	Education	1.287	0.833	1.989	0.256	0.769
Federal Vote-Centre	0.738	0.336	1.621	0.447	0.894	Federal Vote-Centre	0.821	0.336	2.003	0.664	1
Federal Vote-Left	1.126	0.476	2.662	0.786	0.894	Federal Vote-Left	0.937	0.331	2.655	0.903	1
Health	1.4	0.948	2.067	0.091	0.34	Health	1.583	0.905	2.769	0.107	0.43
Household Income	0.645	0.468	0.888	0.007	0.042	Household Income	0.685	0.447	1.049	0.082	0.409
Provincial Vote-Centre	3.667	1.602	8.394	0.002	0.014	Provincial Vote-Centre	4.068	1.525	10.853	0.005	0.035
Provincial Vote-Left	2.046	0.942	4.448	0.07	0.34	Provincial Vote-Left	2.384	0.972	5.846	0.058	0.346
Tobacco problem - Individual’s responsibility to address	Imputed Data					Tobacco problem - Individual’s responsibility to address	Complete Case
	Estimate OR	Lower Bound CI	Upper Bound CI	P Value	holm.Corrected		Estimate OR	Lower Bound CI	Upper Bound CI	P Value	holm.Corrected
Education	0.849	0.597	1.207	0.362	1	Education	0.77	0.479	1.237	0.279	1
Federal Vote-Centre	0.56	0.265	1.186	0.13	0.65	Federal Vote-Centre	0.674	0.272	1.669	0.394	1
Federal Vote-Left	0.266	0.111	0.637	0.003	0.024	Federal Vote-Left	0.352	0.121	1.023	0.055	0.386
Gender	1.444	1.028	2.03	0.034	0.238	Gender	1.588	1.015	2.484	0.043	0.342
Health	0.777	0.494	1.222	0.275	1	Health	0.735	0.4	1.351	0.322	1
Population Centre	1.415	0.969	2.067	0.073	0.438	Population Centre	1.553	0.94	2.565	0.086	0.513
Provincial Vote-Centre	0.967	0.419	2.231	0.937	1	Provincial Vote-Centre	0.788	0.287	2.162	0.643	1
Provincial Vote-Left	1.36	0.605	3.057	0.456	1	Provincial Vote-Left	0.978	0.387	2.467	0.962	1
Tobacco problem - Society’s responsibility	Imputed Data					Tobacco problem - Society’s responsibility	Complete Case
	Estimate OR	Lower Bound CI	Upper Bound CI	P Value	holm.Corrected		Estimate OR	Lower Bound CI	Upper Bound CI	P Value	holm.Corrected
Education	0.905	0.674	1.216	0.509	0.8	Education	0.806	0.545	1.191	0.278	0.834
Federal Vote-Centre	2.019	1.057	3.858	0.033	0.165	Federal Vote-Centre	2.43	1.178	5.012	0.016	0.081
Federal Vote-Left	1.808	0.864	3.783	0.115	0.46	Federal Vote-Left	2.015	0.835	4.863	0.119	0.476
Provincial Vote-Centre	1.35	0.67	2.717	0.4	0.8	Provincial Vote-Centre	1.139	0.504	2.577	0.755	0.846
Provincial Vote-Left	1.509	0.792	2.874	0.21	0.63	Provincial Vote-Left	1.35	0.648	2.809	0.423	0.846
Obesity problem - Cause is one’s own fault	Imputed Data					Obesity problem - Cause is one’s own fault	Complete Case
	Estimate OR	Lower Bound CI	Upper Bound CI	P Value	holm.Corrected		Estimate OR	Lower Bound CI	Upper Bound CI	P Value	holm.Corrected
Age	0.985	0.976	0.993	0.001	0.01	Age	0.977	0.965	0.988	0	0.001
Federal Vote-Centre	0.621	0.36	1.072	0.087	0.348	Federal Vote-Centre	0.639	0.333	1.227	0.179	0.521
Federal Vote-Left	0.458	0.238	0.883	0.02	0.1	Federal Vote-Left	0.437	0.188	1.017	0.055	0.274
Gender	1.386	1.09	1.761	0.008	0.056	Gender	1.433	1.053	1.95	0.022	0.138
Household Size-2 Person	0.652	0.466	0.913	0.013	0.078	Household Size-2 Person	0.597	0.386	0.921	0.02	0.138
Household Size-3 Person	0.73	0.479	1.114	0.144	0.432	Household Size-3 Person	0.662	0.386	1.137	0.135	0.521
Household Size-4+ Person	0.566	0.386	0.832	0.004	0.032	Household Size-4+ Person	0.499	0.303	0.824	0.007	0.052
Provincial Vote-Centre	0.8	0.433	1.476	0.474	0.948	Provincial Vote-Centre	0.551	0.254	1.192	0.13	0.521
Provincial Vote-Left	0.97	0.565	1.665	0.913	0.948	Provincial Vote-Left	0.743	0.378	1.461	0.389	0.521
Obesity problem - Cause is circumstances beyond one’s control	Imputed Data					Obesity problem - Cause is circumstances beyond one’s control	Complete Case
	Estimate OR	Lower Bound CI	Upper Bound CI	P Value	holm.Corrected		Estimate OR	Lower Bound CI	Upper Bound CI	P Value	holm.Corrected
Federal Vote-Centre	1.135	0.646	1.996	0.659	1	Federal Vote-Centre	0.827	0.417	1.638	0.585	1
Federal Vote-Left	1.375	0.7	2.7	0.354	1	Federal Vote-Left	0.98	0.425	2.259	0.961	1
Health	1.586	1.127	2.231	0.008	0.072	Health	1.612	0.999	2.601	0.05	0.404
Household Income	0.677	0.505	0.908	0.009	0.072	Household Income	0.761	0.523	1.108	0.154	1
Household Size-2 Person	1.123	0.784	1.61	0.527	1	Household Size-2 Person	0.714	0.446	1.144	0.161	1
Household Size-3 Person	1.356	0.874	2.104	0.174	0.87	Household Size-3 Person	0.905	0.511	1.602	0.732	1
Household Size-4+ Person	1.602	1.089	2.357	0.017	0.119	Household Size-4+ Person	1.014	0.61	1.687	0.957	1
Provincial Vote-Centre	2.04	1.064	3.912	0.032	0.192	Provincial Vote-Centre	3.183	1.437	7.051	0.004	0.039
Provincial Vote-Left	0.976	0.553	1.723	0.934	1	Provincial Vote-Left	1.549	0.769	3.12	0.22	1
Obesity problem - Individual’s responsibility to address	Imputed Data					Obesity problem - Individual’s responsibility to address	Complete Case
	Estimate OR	Lower Bound CI	Upper Bound CI	P Value	holm.Corrected		Estimate OR	Lower Bound CI	Upper Bound CI	P Value	holm.Corrected
Age	0.991	0.981	1.002	0.098	0.49	Age	0.991	0.977	1.006	0.241	0.966
Employment	0.847	0.603	1.189	0.337	0.912	Employment	0.707	0.439	1.139	0.154	0.854
Federal Vote-Centre	0.507	0.261	0.984	0.045	0.27	Federal Vote-Centre	0.547	0.244	1.224	0.142	0.854
Federal Vote-Left	0.334	0.153	0.73	0.006	0.042	Federal Vote-Left	0.449	0.167	1.208	0.113	0.789
Health	0.784	0.527	1.165	0.228	0.912	Health	1.344	0.714	2.528	0.36	1
Provincial Vote-Centre	1.482	0.701	3.133	0.302	0.912	Provincial Vote-Centre	1.535	0.584	4.038	0.385	1
Provincial Vote-Left	1.229	0.645	2.343	0.529	0.912	Provincial Vote-Left	1.113	0.49	2.527	0.798	1
Obesity problem - Society’s responsibility to address	Imputed Data					Obesity problem - Society’s responsibility to address	Complete Case
	Estimate OR	Lower Bound CI	Upper Bound CI	P Value	holm.Corrected		Estimate OR	Lower Bound CI	Upper Bound CI	P Value	holm.Corrected
Education	0.657	0.492	0.877	0.004	0.02	Education	0.657	0.451	0.958	0.029	0.116
Federal Vote-Centre	1.284	0.677	2.436	0.443	0.886	Federal Vote-Centre	1.026	0.487	2.16	0.946	1
Federal Vote-Left	1.311	0.636	2.703	0.462	0.886	Federal Vote-Left	1.08	0.448	2.603	0.865	1
Provincial Vote-Centre	1.826	0.88	3.79	0.105	0.315	Provincial Vote-Centre	2.457	1.064	5.672	0.035	0.116
Provincial Vote-Left	1.908	1.009	3.606	0.047	0.188	Provincial Vote-Left	2.4	1.132	5.089	0.022	0.112
